# Supplementary material for: Absence of Scaffold Protein Tks4 Disrupts Several Signaling Pathways in Colon Cancer Cells
Source: Int J Mol Sci. 2023 Jan 9;24(2):1310. doi: 10.3390/ijms24021310 (PMC9861885; doi:10.3390/ijms24021310)
Supplement: Supplementary file 1 [file ijms-24-01310-s001.zip]

Archive with 2 entries (2 files):
- Supplementary Figures_Revised.pdf
- Supplementary Tables_Revised.xlsx
